# Supplementary material for: A New Proton Transfer Complex Between 3,4-Diaminopyridine Drug and 2,6-Dichloro-4-nitrophenol: Synthesis, Spectroscopic Characterization, DFT Studies, DNA Binding Analysis, and Antitumor Activity
Source: Molecules. 2024 Oct 30;29(21):5120. doi: 10.3390/molecules29215120 (PMC11547504; doi:10.3390/molecules29215120)
Supplement: Supplementary file 1 [file molecules-29-05120-s001.zip]

Archive with 1 entries (1 files):
- molecules-3240610-supplementary.pdf
